# Supplementary material for: Molecular asymmetry of a photosynthetic supercomplex from green sulfur bacteria
Source: Nat Commun. 2022 Oct 3;13:5824. doi: 10.1038/s41467-022-33505-4 (PMC9529944; doi:10.1038/s41467-022-33505-4)
Supplement: Supplementary file 5 — Supplementary Data 2 [file 41467_2022_33505_MOESM5_ESM.xlsx]

## Sheet: model_RCFMO2_011-1noH_rsr000-fi
	U372	U373	U374	U375	U377	V372	V373	V374	V375	V377	W372	W373	W374	W375	W377	X372	X373	X374	X375	X377	Y372	Y373	Y374	Y375	Y377	Z372	Z373	Z374	Z375	Z377
A801	0.15	0.14	1.17	0.16	0.61	0.47	0	0.51	0.22	0.57	0.05	0.08	1.36	0	1.37	2.37	0.43	1.13	1.46	1.05	0.17	0.02	0.85	0.02	2.35	0.17	1.02	2.18	0.32	1.66
A802	0.18	0.33	0.2	0.33	1.27	0.72	0.01	0.53	0.91	0.17	1.48	0.75	0.14	0.39	0.33	0.01	0.42	1.36	0.22	0.63	1.03	0.48	0.12	0.98	0.03	0.11	0.97	0.66	0.24	1.29
A803	0.06	0.15	0.73	0.12	0	0.11	0.23	0	0.01	0.02	0.63	0.69	0.42	0.6	0.41	2.65	0.8	0.46	2.86	0.22	0.24	0.53	0	0.09	1.12	0.07	2.37	1.9	0.02	1.66
A804	1.21	0.5	0.47	0.88	2.36	0.16	1.54	3.23	0.61	2.69	2.33	0.36	0.9	2.51	0.99	0	0.02	0.05	0.35	0.23	0.39	0.77	0.48	0.38	0.47	1.45	0.36	0.29	1.57	0
A805	0.62	0.03	0.61	0.85	2.24	0.5	0.99	2.91	1.04	2.55	1.89	0.53	1.35	2.58	1.41	0.63	0.02	1.86	0.41	1.37	0.37	0.22	0.83	0.19	1.25	0.08	1.01	1.2	0.09	1.48
A806	0.09	0.01	0.12	0.41	0.05	0.18	0.18	0.01	0.01	0.16	0.27	0.99	1.44	0.03	0.84	1.78	0.02	2.4	1.54	1.48	0.69	0.5	0.61	0.22	1.58	0.03	2.34	1.8	0.08	2.51
A807	0.59	0.12	1.42	0.6	2.39	0.43	0.24	1.54	0.75	0.95	1.6	0.09	0.64	0.88	1.07	0.18	0.18	0.89	0.98	0.23	1.4	1.48	0.01	1.12	0.01	1.51	1.8	0.02	1.85	0.75
A808	0.06	0.12	0.59	0.22	0.01	0.68	0.27	0.14	0.16	0.07	0	0.56	2.32	0.07	1.64	2.59	0.44	0.97	2.21	0.41	0.41	1	0.01	0.06	0.69	0.14	2.68	0.91	0.24	1.39
A809	0	0.64	2.18	0.14	1.46	1.31	0.22	0.22	1	0.3	0.51	0	1.21	0.16	2.01	0.71	0.3	0.21	0.1	0.3	0.07	0.11	0.36	0.22	0.92	0.56	0.09	0.84	0.58	0.27
A810	0.45	0.46	0.16	0.24	0.51	0	0.34	0.68	0.04	0.97	0.51	0.69	1.03	0.03	0.23	0.16	0.38	1.6	0.85	0.72	1.58	1.18	0.19	1.27	0.17	0.9	1.67	0.14	1.09	1.31
A811	1.15	0.48	0.15	1.03	0.09	0.01	0.79	1.23	0.05	1.9	0	0.37	1.77	0.36	0.87	0.32	0.14	2.36	0.32	1.75	0.53	0.07	1.11	0.38	1.14	0.05	0.69	1.21	0.02	1.69
A812	0.05	0.4	0.89	0.03	0.09	0.75	0.64	0.1	0.29	0.01	0	0.13	0.75	0.06	0.93	2.4	0.57	0.62	1.7	0.35	0.21	0.41	0.08	0	1.02	0.01	1.78	1.27	0.01	1.21
A813	0.01	0.08	1.08	0.16	0.32	0.45	0	0.22	0.19	0.36	0.03	0.11	1.61	0.03	1.36	2.78	0.75	0.46	2.47	0.17	0.38	1.01	0	0.07	0.63	0.1	2.34	0.96	0.07	1.16
A814	0.12	0	0.07	0.09	0.75	0.04	1.18	1.04	0.18	0.54	1.09	0.6	0	1.37	0	1.35	0.07	0.51	1.89	0.19	2.08	1.88	0	0.78	0.36	0.61	2.49	0.71	0.88	1.82
A815	0.24	0.04	1.61	0.19	2.1	0.58	0.23	1.74	0.52	1.67	1.01	0	2.28	0.6	2.21	0.69	0.54	0.01	0.05	0.11	0.33	0.42	0.25	0.47	0.72	0.67	0.02	0.3	0.92	0.01
A816	0.07	0.93	0.85	0.46	3.75	0.67	0.14	1.22	2.13	1.05	2.58	1.5	0.11	2.53	0.52	0	0.2	0.86	0.09	0.9	0.01	0.13	0.99	0	0.78	0.56	0	0.62	0.75	0.39
a801	0.23	0.02	0.47	0.07	2.42	0.07	2.07	3.27	0.13	2.91	2.59	0.43	1.91	2.38	1.44	0.03	0	0.21	0.1	0.46	0.23	0.72	0.88	0.07	0.42	1.01	0.52	0	0.91	0.02
a802	0.43	0.53	0.05	0.58	1.28	0.53	0	0.24	0.92	0.05	2.1	1.37	0	0.76	0.1	0.03	0.43	0.59	0.32	0.15	1	0.74	0.02	0.87	0.05	0.58	0.92	0.12	0.7	0.89
a803	0.13	0.5	0.06	0.19	0.49	0.14	2.52	1.59	0	1.39	1.12	0.32	0.31	2.14	0.07	0.15	0.44	0.86	0.17	0.74	0.09	0.31	0.77	0.01	0.11	0.43	0.13	0.01	0.38	0.02
a804	0.02	0.54	0.46	0.17	0.93	0.79	0.01	0.65	0.58	0.32	0.33	0.12	0.4	0	0.67	1.57	1.15	0.34	0.37	0.02	0.17	0.4	0.37	0.08	1.52	0.03	0.01	0	0.48	0.02
a805	0.27	0.03	0.52	0.09	1.28	0.02	1.17	1.6	0	1.71	0.83	0.03	1.74	0.62	1.28	2.14	1.47	0.01	0.59	0.07	0.45	0.81	0.27	0.41	1.4	0.5	0.11	0.02	0.94	0
a806	0.05	0.01	0.2	0	1.65	0	2.28	2.4	0	2.31	2.19	0.41	1.77	1.94	1.12	0	0	0.04	0.1	0.39	0.21	0.58	0.61	0	0.03	0.67	1.02	0.67	0.23	0.35
a807	0.69	0.86	0.01	1.03	0.03	0.83	0.66	0	0.95	0.16	0.1	0.38	0.22	0.03	0.02	0.01	0.1	1.83	0.11	1.81	0.48	0.12	0.02	0.6	0.01	1.14	0.24	0.1	0.13	0.52
a808	0.1	0.07	0.07	0.21	0.97	0.01	2.75	1.48	0.01	1.31	3.73	1.49	0.76	3.31	0.32	0	0.01	0.31	0.46	0.02	0.44	0.11	0.06	0.26	0.29	0.06	1.14	2.61	0.13	1.62
a809	0.1	0.37	0.31	0.38	1.65	0.55	0.3	1.44	0.56	0.89	1.74	0.65	0.71	0.71	0.82	0.08	0.47	1.04	0.04	0.35	0.97	0.6	0.01	0.83	0	0.01	0.38	0.75	0.11	1.07
a810	0.86	0.7	0.12	0.82	0.11	0.57	1.48	0.37	0.75	0.92	0.06	0.13	0.94	0.41	0.36	1.19	0.56	0.96	0.58	1.62	0.06	0.81	1.83	0.11	1.51	1.28	0.05	0.48	0.81	0.57
a811	0.8	0.1	0.63	0.68	0.41	0.01	0.57	0.94	0.09	1.25	0.01	0.19	1.49	0.08	0.99	1.01	0	2.59	0.86	2.65	0.35	0.05	2.07	0.51	2.16	0.86	0.12	1.61	0.78	1.83
a812	0.04	0.01	0	0.19	1.46	0	2.37	1.91	0.06	1.56	3.7	1.36	0.79	3.08	0.44	0.19	0	0.44	0.84	0.09	0.77	0.53	0.01	0.38	0.29	0.13	1.64	2.35	0	1.94
a813	0	0.32	0.12	0.01	0.74	0.07	2.97	1.3	0	1.26	3.17	1.18	0.52	3.47	0.17	0.03	0.01	0.11	0.18	0.33	0.41	0.83	0.82	0.08	0.09	0.72	1.15	0.69	0.11	0.38
a814	0.2	0.8	0.14	0.02	0.29	0.43	2.56	0.66	0.39	0.93	1.96	0.53	0.24	2.38	0.03	1.84	0.66	0.24	2.12	0.06	0	0.13	0	0.01	0.8	0.14	1.95	1.56	0	1.17
a815	0.28	0.79	0.27	0.59	1.71	0.81	0.07	0.96	0.99	0.48	2.08	1.11	0.31	0.82	0.58	0.32	0.43	0.12	0.01	0	0.52	0.69	0.52	0.34	0.5	0.32	0.28	0.01	0.54	0.29
